# Supplementary material for: Efficient Convolutional Neural Network Model for the Taxonomy and Sex Identification of Three Phlebotomine Sandfly Species (Diptera, Psychodidae, and Phlebotominae)
Source: Animals (Basel). 2024 Dec 23;14(24):3712. doi: 10.3390/ani14243712 (PMC11672608; doi:10.3390/ani14243712)
Supplement: Supplementary file 1 [file animals-14-03712-s001.zip]

Archive with 1 entries (1 files):
- animals-3248182-supplementary.xlsx
