# Supplementary material for: Efficient Convolutional Neural Network Model for the Taxonomy and Sex Identification of Three Phlebotomine Sandfly Species (Diptera, Psychodidae, and Phlebotominae)
Source: Animals (Basel). 2024 Dec 23;14(24):3712. doi: 10.3390/ani14243712 (PMC11672608; doi:10.3390/ani14243712)
Supplement: Supplementary file 1 [file animals-14-03712-s001.zip › animals-3248182-supplementary.xlsx]

## Sheet: Results with 3 layers
Specs	nFolds	5,	Epochs	100,	nFilters	4		Average	Std Dev
Precision	0.5315	0.7643	0.7245	0.644	0.7449			0.68184	0.0855921
Recall	0.5439	0.6599	0.6654	0.6854	0.6378			0.63848	0.0496605
Specificity	0.9352	0.9472	0.9438	0.9387	0.9274			0.93846	0.006898
F-score	0.5229	0.6664	0.6723	0.6609	0.615			0.6275	0.056095
Accuracy	0.6974	0.75	0.7303	0.7086	0.6954			0.71634	0.0209045
MCC	0.6098	0.6836	0.6613	0.6195	0.6001			0.63486	0.0320838
Specs	nFolds	5,	Epochs	100,	nFilters	8
Precision	0.8453	0.86	0.8241	0.852	0.8108			0.83844	0.0182503
Recall	0.8147	0.72	0.7113	0.7929	0.73			0.75378	0.0418396
Specificity	0.9749	0.9621	0.9612	0.9779	0.9658			0.96838	0.00679394
F-score	0.8241	0.7467	0.7183	0.8029	0.7614			0.77068	0.0382012
Accuracy	0.875	0.8289	0.8092	0.8874	0.8477			0.84964	0.0287689
MCC	0.8412	0.7829	0.7631	0.8537	0.7962			0.80742	0.0345668
Specs	nFolds	5,	Epochs	100,	nFilters	16
Precision	0.9157	0.8889	0.8354	0.8518	0.8449			0.86734	0.0302282
Recall	0.8882	0.8861	0.8091	0.7602	0.8372			0.83616	0.0483847
Specificity	0.9836	0.9818	0.9709	0.9755	0.9807			0.9785	0.00465833
F-score	0.8978	0.8804	0.8133	0.7634	0.8377			0.83852	0.0480579
Accuracy	0.9211	0.9079	0.8553	0.8808	0.9007			0.89316	0.0229822
MCC	0.8996	0.8852	0.82	0.8443	0.8699			0.8638	0.02855
Specs	nFolds	5,	Epochs	100,	nFilters	32
Precision	0.8985	0.9201	0.9289	0.8756	0.9281			0.91024	0.0205044
Recall	0.8563	0.8782	0.8964	0.7951	0.93			0.8712	0.045066
Specificity	0.9811	0.9824	0.9862	0.9777	0.9922			0.98392	0.00495395
F-score	0.8705	0.889	0.9093	0.8073	0.9286			0.88094	0.0416475
Accuracy	0.9079	0.9145	0.9342	0.894	0.9603			0.92218	0.0230418
MCC	0.8827	0.8928	0.9175	0.8627	0.9475			0.90064	0.0293355
Specs	nFolds	5,	Epochs	100,	nFilters	64
Precision	0.9253	0.9244	0.9208	0.8924	0.9082			0.91422	0.0125064
Recall	0.8843	0.9263	0.9184	0.8321	0.9064			0.8935	0.0338138
Specificity	0.9851	0.9885	0.9872	0.9823	0.9898			0.98658	0.00264379
F-score	0.8981	0.9174	0.918	0.8452	0.9042			0.89658	0.0268051
Accuracy	0.9276	0.9408	0.9342	0.9139	0.947			0.9327	0.0114175
MCC	0.9079	0.9273	0.9178	0.8881	0.9303			0.91428	0.015262
Specs	nFolds	5,	Epochs	150,	nFilters	4
Precision	0.7344	0.7206	0.7714	0.6226	0.7354			0.71688	0.0500498
Recall	0.6126	0.6818	0.7	0.6045	0.6919			0.65816	0.040995
Specificity	0.9473	0.9481	0.9528	0.9398	0.9615			0.9499	0.00714115
F-score	0.6158	0.6959	0.7169	0.6018	0.6988			0.66584	0.0473333
Accuracy	0.7434	0.7566	0.7697	0.7086	0.8146			0.75858	0.0346244
MCC	0.6735	0.6877	0.7102	0.6219	0.756			0.68986	0.0439979
Specs	nFolds	5,	Epochs	150,	nFilters	8
Precision	0.9218	0.8284	0.8763	0.6922	0.8843			0.8406	0.0799362
Recall	0.8565	0.8206	0.8509	0.7079	0.856			0.81838	0.0568097
Specificity	0.9813	0.9721	0.9769	0.9679	0.9867			0.97698	0.00662432
F-score	0.8766	0.8149	0.8612	0.681	0.8663			0.82	0.0726522
Accuracy	0.9145	0.8553	0.8882	0.8278	0.9338			0.88392	0.0384968
MCC	0.8915	0.8202	0.8593	0.7802	0.9123			0.8527	0.0477779
Specs	nFolds	5,	Epochs	150,	nFilters	16
Precision	0.901	0.8628	0.9044	0.92	0.8398			0.8856	0.0296359
Recall	0.8772	0.8398	0.8562	0.8949	0.8719			0.868	0.0187507
Specificity	0.983	0.9772	0.9803	0.989	0.9826			0.98242	0.0038835
F-score	0.8859	0.8499	0.8699	0.9049	0.8505			0.87222	0.0211208
Accuracy	0.9145	0.8882	0.9013	0.947	0.9073			0.91166	0.0196657
MCC	0.8909	0.8572	0.8772	0.9305	0.8797			0.8871	0.0242684
Specs	nFolds	5,	Epochs	150,	nFilters	32
Precision	0.9234	0.9074	0.9139	0.9038	0.8891			0.90752	0.0113669
Recall	0.8898	0.902	0.9153	0.8864	0.899			0.8985	0.010167
Specificity	0.9849	0.9839	0.9874	0.989	0.9873			0.9865	0.00184499
F-score	0.903	0.8987	0.9121	0.8896	0.8928			0.89924	0.00792732
Accuracy	0.9276	0.9211	0.9342	0.9404	0.9338			0.93142	0.00655939
MCC	0.9077	0.9013	0.918	0.9226	0.9129			0.9125	0.00749533
Specs	nFolds	5,	Epochs	150,	nFilters	64
Precision	0.9042	0.9174	0.937	0.8872	0.9221			0.91358	0.0168497
Recall	0.883	0.9075	0.9271	0.8183	0.9301			0.8932	0.0410594
Specificity	0.9837	0.9846	0.9884	0.98	0.9923			0.9858	0.00420714
F-score	0.8921	0.9094	0.9301	0.8399	0.9218			0.89866	0.032047
Accuracy	0.9211	0.9276	0.9408	0.9073	0.9603			0.93142	0.0180272
MCC	0.8991	0.9085	0.9262	0.8784	0.948			0.91204	0.0236865
Specs	nFolds	5,	Epochs	200,	nFilters	4
Precision	0.7703	0.7427	0.6927	0.6783	0.7277			0.72234	0.0333511
Recall	0.7503	0.7251	0.6776	0.6544	0.6862			0.69872	0.0344194
Specificity	0.9678	0.9601	0.9486	0.9549	0.9572			0.95772	0.00630346
F-score	0.7546	0.7293	0.6828	0.6558	0.6901			0.70252	0.0350867
Accuracy	0.8355	0.8026	0.75	0.7815	0.7947			0.79286	0.0278656
MCC	0.7904	0.7487	0.6842	0.7128	0.7301			0.73324	0.0356058
Specs	nFolds	5,	Epochs	200,	nFilters	8
Precision	0.8588	0.8911	0.8916	0.8889	0.9156			0.8892	0.0180587
Recall	0.8114	0.8662	0.8848	0.8461	0.8305			0.8478	0.0258252
Specificity	0.9752	0.9791	0.9817	0.984	0.9868			0.98136	0.00399329
F-score	0.8208	0.8692	0.885	0.8615	0.8379			0.85488	0.0228292
Accuracy	0.875	0.8947	0.9079	0.9205	0.9338			0.90638	0.0203699
MCC	0.8427	0.869	0.8849	0.8956	0.9132			0.88108	0.0239836
Specs	nFolds	5,	Epochs	200,	nFilters	16
Precision	0.9218	0.9177	0.9093	0.925	0.8941			0.91358	0.0110702
Recall	0.8913	0.9195	0.9195	0.92	0.9367			0.9174	0.0146238
Specificity	0.9849	0.9883	0.9874	0.9915	0.9905			0.98852	0.00233272
F-score	0.9033	0.9177	0.914	0.9166	0.9077			0.91186	0.00550876
Accuracy	0.9276	0.9408	0.9342	0.9536	0.947			0.94064	0.00916463
MCC	0.9076	0.9248	0.9175	0.9402	0.9312			0.92426	0.0111874
Specs	nFolds	5,	Epochs	200,	nFilters	32
Precision	0.9535	0.9076	0.9316	0.9174	0.9303			0.92808	0.0154725
Recall	0.9317	0.8884	0.8903	0.8784	0.9355			0.90486	0.0238422
Specificity	0.9902	0.9849	0.9838	0.9884	0.9922			0.9879	0.00315721
F-score	0.9413	0.8961	0.9038	0.8912	0.9317			0.91282	0.0199795
Accuracy	0.9539	0.9276	0.9211	0.9404	0.9603			0.94066	0.0149282
MCC	0.9412	0.9079	0.902	0.9222	0.9476			0.92418	0.0178834
Specs	nFolds	5,	Epochs	200,	nFilters	64
Precision	0.8748	0.8965	0.9045	0.9093	0.9318			0.90338	0.0184832
Recall	0.8047	0.8809	0.9019	0.846	0.9344			0.87358	0.0448549
Specificity	0.9736	0.9793	0.9843	0.984	0.9939			0.98302	0.00668652
F-score	0.8191	0.8796	0.9031	0.8532	0.9327			0.87754	0.0392628
Accuracy	0.875	0.9013	0.9211	0.9205	0.9669			0.91696	0.0300983
MCC	0.8404	0.877	0.9006	0.8981	0.9562			0.89446	0.0376566
Specs	nFolds	10,	Epochs	100,	nFilters	4						Average	Std dev
Precision	0.8131	0.7025	0.7462	0.7339	0.5624	0.75	0.7449	0.5957	0.6512	0.9469		0.72468	0.103759
Recall	0.7194	0.6642	0.7766	0.6976	0.6185	0.63	0.6193	0.667	0.6599	0.9307		0.69832	0.0902648
Specificity	0.9636	0.9252	0.9501	0.9577	0.9189	0.94	0.9423	0.9275	0.942	0.9908		0.94581	0.0201125
F-score	0.7052	0.6416	0.7544	0.6738	0.5816	0.62	0.6379	0.6234	0.6533	0.9381		0.68293	0.0965322
Accuracy	0.8289	0.6579	0.7632	0.7763	0.6184	0.72	0.7237	0.6447	0.7333	0.96		0.74264	0.0945564
MCC	0.773	0.5715	0.6971	0.7171	0.5078	0.66	0.6459	0.5605	0.6453	0.9435		0.67217	0.117307
Specs	nFolds	10,	Epochs	100,	nFilters	8
Precision	0.843	0.8381	0.8376	0.6481	0.7353	0.9	0.8274	0.8661	0.9098	0.896		0.83014	0.0769947
Recall	0.8341	0.7697	0.7659	0.6038	0.7075	0.83	0.8131	0.8043	0.9376	0.9307		0.79967	0.0934878
Specificity	0.979	0.9624	0.9612	0.9496	0.9606	0.98	0.9723	0.97	0.9927	0.9927		0.97205	0.0134706
F-score	0.8324	0.784	0.779	0.6036	0.7051	0.85	0.8171	0.8184	0.9205	0.9071		0.80172	0.0885538
Accuracy	0.8947	0.8158	0.8158	0.75	0.8026	0.89	0.8684	0.8553	0.96	0.96		0.86126	0.0644072
MCC	0.86	0.771	0.7724	0.6747	0.7503	0.87	0.8298	0.8217	0.9478	0.9439		0.82416	0.0814536
Specs	nFolds	10,	Epochs	100,	nFilters	16
Precision	0.9949	0.9469	0.9545	0.8583	0.9038	0.87	0.9056	0.9008	0.875	0.8001		0.90099	0.0523989
Recall	0.9833	0.9074	0.9571	0.8409	0.8704	0.83	0.9139	0.8757	0.8543	0.7004		0.87334	0.0742481
Specificity	0.9962	0.9891	0.9923	0.9832	0.9834	0.98	0.9847	0.9821	0.9828	0.9656		0.98394	0.00777691
F-score	0.9887	0.9234	0.9552	0.8335	0.8831	0.84	0.9089	0.8789	0.8614	0.7349		0.8808	0.067347
Accuracy	0.9868	0.9474	0.9605	0.9079	0.9211	0.89	0.9211	0.9079	0.92	0.8533		0.9216	0.0353154
MCC	0.9826	0.9339	0.9496	0.882	0.898	0.87	0.8985	0.888	0.8956	0.7899		0.89881	0.048922
Specs	nFolds	10,	Epochs	100,	nFilters	32
Precision	0.9889	0.9448	0.9129	0.8563	0.9861	0.93	0.9247	0.9615	0.9889	0.919		0.94131	0.0398635
Recall	0.9833	0.912	0.9129	0.8452	0.9389	0.86	0.9604	0.9392	0.9306	0.9004		0.91829	0.0401766
Specificity	0.9973	0.9892	0.9845	0.9855	0.9937	0.98	0.9926	0.9923	0.9929	0.9856		0.98936	0.00503829
F-score	0.9855	0.9247	0.9129	0.8479	0.9592	0.87	0.9395	0.9458	0.9537	0.9037		0.92429	0.0398259
Accuracy	0.9868	0.9474	0.9211	0.9211	0.9737	0.92	0.9605	0.9605	0.9733	0.9333		0.94977	0.0235263
MCC	0.9826	0.934	0.8988	0.8965	0.9661	0.9	0.9493	0.952	0.9654	0.9072		0.93519	0.0307275
Specs	nFolds	10,	Epochs	100,	nFilters	64
Precision	0.9711	0.9548	0.9545	0.9013	0.9158	0.9496	0.8744	0.9459	1	0.8968		0.93642	0.0363981
Recall	0.9595	0.9131	0.9571	0.8492	0.9081	0.9262	0.8744	0.9114	1	0.9489		0.92479	0.0416366
Specificity	0.9938	0.9885	0.9923	0.985	0.9902	0.9892	0.982	0.986	1	0.993		0.99	0.00486477
F-score	0.963	0.9304	0.9552	0.8498	0.909	0.9354	0.8591	0.9238	1	0.9111		0.92368	0.0430691
Accuracy	0.9737	0.9474	0.9605	0.9211	0.9474	0.9474	0.9079	0.9342	1	0.96		0.94996	0.0247981
MCC	0.9651	0.934	0.9496	0.8987	0.9325	0.9348	0.8862	0.9193	1	0.945		0.93652	0.0306169
Specs	nFolds	10,	Epochs	150,	nFilters	4
Precision	0.6829	0.7781	0.7904	0.764	0.6836	0.76	0.6445	0.7742	0.653	0.962		0.74927	0.0881435
Recall	0.607	0.6649	0.6676	0.8429	0.5851	0.71	0.6002	0.8231	0.6685	0.9515		0.71208	0.115131
Specificity	0.9442	0.9512	0.9519	0.9726	0.9365	0.95	0.9289	0.9563	0.9475	0.9935		0.95326	0.017346
F-score	0.5766	0.6749	0.6981	0.7941	0.5588	0.72	0.5918	0.7754	0.6505	0.9564		0.69966	0.114296
Accuracy	0.7368	0.7632	0.7763	0.8553	0.6974	0.78	0.6842	0.7895	0.7467	0.9733		0.78027	0.0789911
MCC	0.6502	0.7042	0.71	0.8143	0.6203	0.72	0.5848	0.7435	0.6703	0.9624		0.718	0.102016
Specs	nFolds	10,	Epochs	150,	nFilters	8
Precision	0.9217	0.899	0.9345	0.8503	0.8829	0.9	0.7716	0.9271	0.8658	0.9722		0.89251	0.0524091
Recall	0.9024	0.7787	0.9276	0.8444	0.854	0.83	0.7609	0.8743	0.8167	0.9848		0.85738	0.0644695
Specificity	0.9851	0.9694	0.9863	0.9821	0.9818	0.98	0.9633	0.9809	0.9849	0.9976		0.98114	0.0088667
F-score	0.9085	0.8002	0.9302	0.8361	0.8565	0.84	0.7503	0.8852	0.8154	0.9769		0.85993	0.0633748
Accuracy	0.9342	0.8553	0.9342	0.9079	0.9079	0.89	0.8158	0.9079	0.92	0.9867		0.90599	0.0439003
MCC	0.9123	0.8227	0.9158	0.8815	0.8827	0.87	0.7681	0.8886	0.8969	0.9815		0.88201	0.0537222
Specs	nFolds	10,	Epochs	150,	nFilters	16
Precision	0.9484	0.9407	0.8919	0.8427	0.9254	0.93	0.7864	0.9169	0.9943	0.8876		0.90643	0.0554225
Recall	0.9357	0.8946	0.8896	0.8175	0.8748	0.89	0.7789	0.8883	0.9444	0.8019		0.87157	0.0522183
Specificity	0.9924	0.9859	0.9794	0.9831	0.9863	0.99	0.9676	0.9846	0.9965	0.9792		0.9845	0.00763898
F-score	0.9391	0.9134	0.887	0.8218	0.8897	0.9	0.7663	0.896	0.9637	0.8235		0.88005	0.0564981
Accuracy	0.9605	0.9342	0.8947	0.9079	0.9342	0.93	0.8421	0.9211	0.9867	0.9067		0.92181	0.0368682
MCC	0.9476	0.9175	0.8666	0.8797	0.9152	0.92	0.7976	0.9032	0.9826	0.869		0.8999	0.0479691
Specs	nFolds	10,	Epochs	150,	nFilters	32
Precision	0.9848	0.8965	0.9095	0.8676	0.9928	0.95	0.891	0.9435	0.9524	0.8048		0.91929	0.0543288
Recall	0.9762	0.8923	0.8607	0.8492	0.9861	0.9	0.9267	0.9067	0.9697	0.8816		0.91492	0.04597
Specificity	0.9975	0.9837	0.9812	0.9856	0.9969	0.99	0.9875	0.9866	0.9952	0.983		0.98872	0.00563752
F-score	0.9792	0.8934	0.8778	0.8448	0.989	0.92	0.9059	0.9164	0.9556	0.8281		0.91102	0.0505247
Accuracy	0.9868	0.9211	0.9079	0.9211	0.9868	0.95	0.9342	0.9342	0.9733	0.9067		0.94221	0.0290887
MCC	0.9826	0.901	0.8822	0.8982	0.9832	0.93	0.9154	0.92	0.966	0.8719		0.92505	0.0380445
Specs	nFolds	10,	Epochs	150,	nFilters	64
Precision	1	0.9569	0.9404	0.9013	0.9158	0.9345	0.9375	0.9653	0.9722	0.9722		0.94961	0.027921
Recall	1	0.9177	0.9419	0.8492	0.9081	0.8929	0.9684	0.9438	0.9848	0.9848		0.93916	0.045177
Specificity	1	0.9886	0.9897	0.985	0.9902	0.9866	0.9923	0.9917	0.9976	0.9976		0.99193	0.00474448
F-score	1	0.931	0.9405	0.8498	0.909	0.9044	0.9482	0.9527	0.9769	0.9769		0.93894	0.0412143
Accuracy	1	0.9474	0.9474	0.9211	0.9474	0.9342	0.9605	0.9605	0.9867	0.9867		0.95919	0.0238219
MCC	1	0.9349	0.9327	0.8987	0.9325	0.9187	0.9501	0.9513	0.9828	0.9815		0.94832	0.0299775
Specs	nFolds	10,	Epochs	200,	nFilters	4
Precision	0.8399	0.8032	0.7644	0.702	0.7766	0.73	0.8514	0.6004	0.7177	1		0.77856	0.101282
Recall	0.8032	0.7788	0.7858	0.6381	0.6688	0.69	0.8714	0.6312	0.7589	1		0.76262	0.108395
Specificity	0.974	0.977	0.9565	0.9605	0.9474	0.95	0.9798	0.9344	0.9518	1		0.96314	0.0183638
F-score	0.8162	0.7827	0.7682	0.6388	0.67	0.69	0.8564	0.6031	0.7306	1		0.7556	0.111181
Accuracy	0.8816	0.8816	0.7895	0.8026	0.75	0.78	0.8947	0.6842	0.7733	1		0.82375	0.0858977
MCC	0.8408	0.8514	0.7301	0.7398	0.6871	0.73	0.8647	0.6136	0.7035	1		0.7761	0.106299
Specs	nFolds	10,	Epochs	200,	nFilters	8
Precision	0.9324	0.949	0.8876	0.8394	0.9083	0.86	0.76	0.8542	0.8731	0.9722		0.88362	0.058221
Recall	0.9056	0.8843	0.9203	0.8115	0.8557	0.82	0.7269	0.8235	0.7672	0.9848		0.84998	0.072462
Specificity	0.986	0.9891	0.9847	0.979	0.9798	0.98	0.9654	0.9739	0.974	0.9976		0.98095	0.00853841
F-score	0.9073	0.9025	0.899	0.8216	0.8708	0.83	0.7353	0.83	0.7838	0.9769		0.85572	0.0661776
Accuracy	0.9342	0.9474	0.9211	0.8947	0.9079	0.88	0.8289	0.8684	0.88	0.9867		0.90493	0.0425203
MCC	0.9141	0.934	0.9002	0.8622	0.882	0.85	0.7791	0.8387	0.8437	0.9815		0.87855	0.0540306
Specs	nFolds	10,	Epochs	200,	nFilters	16
Precision	0.963	0.9584	0.9404	0.8861	0.8717	0.93	0.9491	0.8213	0.9524	1		0.92724	0.0498356
Recall	0.9667	0.9085	0.9419	0.8651	0.9081	0.89	0.9535	0.7718	0.9697	1		0.91753	0.0622438
Specificity	0.9952	0.9889	0.9897	0.9879	0.985	0.99	0.9925	0.9668	0.9952	1		0.98912	0.00849433
F-score	0.9606	0.9267	0.9405	0.8677	0.8849	0.9	0.9506	0.7775	0.9556	1		0.91641	0.0593817
Accuracy	0.9737	0.9474	0.9474	0.9342	0.9211	0.93	0.9605	0.8421	0.9733	1		0.94297	0.0404492
MCC	0.9658	0.9347	0.9327	0.9144	0.9005	0.92	0.9491	0.8057	0.966	1		0.92889	0.0495213
Specs	nFolds	10,	Epochs	200,	nFilters	32
Precision	0.9741	0.9833	0.9592	0.8843	0.9861	0.95	0.9074	0.9285	0.9306	0.9722		0.94757	0.0323747
Recall	0.9667	0.9861	0.9583	0.877	0.9583	0.9	0.9476	0.9114	0.9182	0.9848		0.94084	0.0352531
Specificity	0.9938	0.9975	0.9923	0.9881	0.9937	0.99	0.9902	0.9867	0.9924	0.9976		0.99223	0.00343513
F-score	0.9678	0.984	0.9544	0.8687	0.9705	0.92	0.9237	0.9162	0.9227	0.9769		0.94049	0.0343813
Accuracy	0.9737	0.9868	0.9605	0.9342	0.9737	0.95	0.9474	0.9342	0.96	0.9867		0.96072	0.0184163
MCC	0.9654	0.9837	0.9509	0.9154	0.9662	0.94	0.9326	0.9191	0.9477	0.9815		0.95025	0.0227766
Specs	nFolds	10,	Epochs	200,	nFilters	64
Precision	1	0.9872	0.9545	0.9444	0.9484	0.9345	0.8811	0.9367	0.9722	0.9167		0.94757	0.0326267
Recall	1	0.9815	0.9571	0.9246	0.9484	0.8929	0.9219	0.9253	0.9848	0.964		0.95005	0.0320273
Specificity	1	0.9974	0.9923	0.9923	0.9952	0.9866	0.9853	0.9899	0.9976	0.9953		0.99319	0.00458398
F-score	1	0.9835	0.9552	0.9297	0.9484	0.9044	0.8931	0.9276	0.9769	0.9325		0.94513	0.0326732
Accuracy	1	0.9868	0.9605	0.9605	0.9737	0.9342	0.9211	0.9474	0.9867	0.9733		0.96442	0.0235339
MCC	1	0.9837	0.9496	0.9486	0.9659	0.9187	0.9006	0.9355	0.9828	0.963		0.95484	0.0292087

## Sheet: REsults for variable no. layers
Specs	nFolds	5,	Epochs	200,	nLayers	1			Average	Std dev
Precision	0.9046	0.837	0.8603	0.7903	0.8051				0.83946	0.0406962
Recall	0.8639	0.8695	0.8712	0.796	0.8183				0.84378	0.0308232
Specificity	0.9767	0.9713	0.9771	0.9686	0.974				0.97354	0.00323394
F-score	0.8779	0.851	0.8586	0.7856	0.8068				0.83598	0.034305
Accuracy	0.8947	0.8553	0.8816	0.8477	0.8742				0.8707	0.0171652
MCC	0.8656	0.8192	0.8538	0.8023	0.8349				0.83516	0.0228412
Specs	nFolds	5,	Epochs	200,	nLayers	2
Precision	0.9081	0.8752	0.9425	0.8981	0.9357				0.91192	0.0247167
Recall	0.8868	0.8757	0.9225	0.8751	0.9286				0.89774	0.0231664
Specificity	0.9818	0.979	0.9877	0.9871	0.992				0.98552	0.00459539
F-score	0.8936	0.8722	0.9313	0.8776	0.9276				0.90046	0.0247223
Accuracy	0.9145	0.8947	0.9408	0.9338	0.9603				0.92882	0.022488
MCC	0.8914	0.867	0.9256	0.9143	0.9481				0.90928	0.0279493
Specs	nFolds	5,	Epochs	200,	nLayers	4
Precision	0.909	0.9253	0.943	0.8821	0.9587				0.92362	0.0266333
Recall	0.8661	0.9189	0.929	0.8579	0.9468				0.90374	0.0353274
Specificity	0.9823	0.9875	0.9894	0.9855	0.9951				0.98796	0.00427439
F-score	0.8805	0.9215	0.9354	0.8629	0.9485				0.90976	0.0327048
Accuracy	0.9145	0.9408	0.9474	0.9272	0.9735				0.94068	0.0199471
MCC	0.8911	0.9246	0.9337	0.9048	0.9655				0.92394	0.0255646
Specs	nFolds	5,	Epochs	200,	nLayers	5
Precision	0.832	0.8328	0.8862	0.7543	0.861				0.83326	0.0442914
Recall	0.7918	0.8525	0.8571	0.7297	0.8034				0.8069	0.0464747
Specificity	0.9722	0.9771	0.9764	0.9664	0.9732				0.97306	0.0038103
F-score	0.7981	0.8284	0.8685	0.7365	0.8188				0.81006	0.0433176
Accuracy	0.8618	0.8816	0.8882	0.8411	0.8742				0.86938	0.0166371
MCC	0.8245	0.8525	0.8592	0.791	0.8341				0.83226	0.0240891

## Sheet: Results single Image vs Two
Specs	nFolds	5,	Epochs	200,	nLayers	3	Genitalia			Average	Std Dev
Precision	0.943	0.9531	0.9033	0.9363	0.9746					0.94206	0.0260631
Recall	0.9167	0.9531	0.8845	0.9556	0.9634					0.93466	0.0333283
Specificity	0.9912	0.995	0.987	0.9939	0.9956					0.99254	0.00352675
F-score	0.9249	0.9522	0.8919	0.9431	0.9674					0.9359	0.029012
Accuracy	0.9539	0.9737	0.9342	0.9669	0.9801					0.96176	0.0182118
MCC	0.9419	0.9668	0.9161	0.9577	0.9729					0.95108	0.0227757
Specs	nFolds	5,	Epochs	200,	nLayers	3	Pharynx
Precision	0.8414	0.8865	0.8792	0.8621	0.8952					0.87288	0.0213941
Recall	0.8635	0.8906	0.9063	0.8324	0.8946					0.87748	0.0296794
Specificity	0.9715	0.9775	0.9814	0.9725	0.983					0.97718	0.00514655
F-score	0.8487	0.888	0.8907	0.8415	0.8919					0.87216	0.0248732
Accuracy	0.8618	0.8947	0.9079	0.8675	0.9139					0.88916	0.0235142
MCC	0.8273	0.8606	0.8811	0.8312	0.8924					0.85852	0.0290822
Specs	nFolds	5,	Epochs	200,	nLayers	3	Fusion of both
Precision	0.9907	0.9271	0.9751	0.9519	0.9726					0.96348	0.0245801
Recall	0.9896	0.9376	0.9612	0.9655	0.9724					0.96526	0.0188748
Specificity	0.9988	0.9913	0.9962	0.9951	0.9973					0.99574	0.00283425
F-score	0.9899	0.9282	0.9674	0.9574	0.9725					0.96308	0.0227793
Accuracy	0.9934	0.9539	0.9803	0.9735	0.9868					0.97758	0.0151663
MCC	0.9914	0.9402	0.9746	0.9668	0.983					0.9712	0.0196163
Specs	nFolds	5,	Epochs	200,	nLayers	3	Genitalia
Precision	0.9597	0.9265	0.896	0.9486	0.9337					0.9329	0.0243307
Recall	0.9528	0.8958	0.9148	0.9402	0.9624					0.9332	0.0274915
Specificity	0.9932	0.987	0.9936	0.993	0.9923					0.99182	0.00273532
F-score	0.9551	0.9017	0.9022	0.944	0.9437					0.92934	0.0254227
Accuracy	0.9671	0.9342	0.9671	0.9669	0.9603					0.95912	0.0142328
MCC	0.9577	0.9168	0.9577	0.9572	0.9501					0.9479	0.0176821
Specs	nFolds	5,	Epochs	200,	nLayers	3	Pharynx
Precision	0.8215	0.894	0.8646	0.8939	0.892					0.8732	0.0314699
Recall	0.8124	0.8834	0.8311	0.8785	0.9124					0.86356	0.0408447
Specificity	0.9599	0.9765	0.9714	0.9747	0.9803					0.97256	0.00777226
F-score	0.8157	0.8853	0.8434	0.8844	0.9008					0.86592	0.035224
Accuracy	0.8158	0.8882	0.8618	0.8808	0.9073					0.87078	0.0347887
MCC	0.7657	0.8557	0.8233	0.8488	0.8792					0.83454	0.0433327
Specs	nFolds	5,	Epochs	200,	nLayers	3	Fusion of both
Precision	0.9246	0.9765	0.9181	0.957	0.9626					0.94776	0.0252373
Recall	0.9295	0.9534	0.9265	0.9508	0.9777					0.94758	0.0207528
Specificity	0.9888	0.9957	0.99	0.9949	0.9963					0.99314	0.00347606
F-score	0.9245	0.9636	0.9215	0.9534	0.9694					0.94648	0.0222116
Accuracy	0.9408	0.9803	0.9474	0.9735	0.9801					0.96442	0.0188949
MCC	0.9267	0.974	0.9335	0.965	0.9747					0.95478	0.0229782
Specs	nFolds	5,	Epochs	200,	nLayers	3	Genitalia
Precision	0.8789	0.9217	0.9503	0.9518	0.9511					0.93076	0.0316613
Recall	0.8602	0.916	0.9421	0.9258	0.8447					0.89776	0.0427525
Specificity	0.9827	0.9882	0.9925	0.9919	0.991					0.98926	0.00402032
F-score	0.8677	0.9181	0.942	0.9365	0.8582					0.9045	0.0390933
Accuracy	0.9145	0.9408	0.9605	0.9603	0.9536					0.94594	0.0193117
MCC	0.8869	0.9249	0.9492	0.9489	0.9417					0.93032	0.0262004
Specs	nFolds	5,	Epochs	200,	nLayers	3	Pharynx
Precision	0.8393	0.8879	0.9013	0.8762	0.8902					0.87898	0.0239054
Recall	0.8517	0.8699	0.8743	0.8804	0.8877					0.8728	0.0135613
Specificity	0.9781	0.9798	0.9767	0.9767	0.9718					0.97662	0.00298111
F-score	0.8413	0.8764	0.8844	0.8755	0.885					0.87252	0.0179966
Accuracy	0.8947	0.9079	0.8882	0.8874	0.8742					0.89048	0.0122575
MCC	0.8584	0.8781	0.8625	0.8591	0.8385					0.85932	0.0141171
Specs	nFolds	5,	Epochs	200,	nLayers	3	Fusion of both
Precision	0.9691	0.9824	0.9459	0.9539	0.9633					0.96292	0.0140432
Recall	0.9486	0.965	0.9409	0.9612	0.9624					0.95562	0.0103808
Specificity	0.9944	0.9975	0.9923	0.9951	0.995					0.99486	0.00185822
F-score	0.9573	0.9721	0.9419	0.9569	0.9619					0.95802	0.0108964
Accuracy	0.9737	0.9868	0.9605	0.9735	0.9735					0.9736	0.00929892
MCC	0.9657	0.9826	0.9507	0.9668	0.9654					0.96624	0.0112966
Specs	nFolds	5,	Epochs	200,	nLayers	3	Genitalia
Precision	0.938	0.9408	0.9402	0.9574	0.9316					0.9416	0.0095551
Recall	0.8876	0.9213	0.9173	0.9272	0.9467					0.92002	0.021351
Specificity	0.9848	0.9892	0.9908	0.992	0.9927					0.9899	0.00314484
F-score	0.8988	0.929	0.9261	0.9376	0.9373					0.92576	0.0158966
Accuracy	0.9276	0.9474	0.9539	0.9603	0.9603					0.9499	0.0135634
MCC	0.9088	0.9337	0.9407	0.9486	0.9495					0.93626	0.0166425
Specs	nFolds	5,	Epochs	200,	nLayers	3	Pharynx
Precision	0.8315	0.8707	0.847	0.8622	0.85					0.85228	0.0150216
Recall	0.8148	0.849	0.832	0.866	0.8477					0.8419	0.0193474
Specificity	0.9663	0.9682	0.9683	0.9731	0.9712					0.96942	0.0027013
F-score	0.8219	0.8577	0.8359	0.8605	0.8431					0.84382	0.0159265
Accuracy	0.8487	0.8553	0.8553	0.8675	0.8609					0.85754	0.00704755
MCC	0.7963	0.8122	0.8168	0.833	0.825					0.81666	0.0138834
Specs	nFolds	5,	Epochs	200,	nLayers	3	Fusion of both
Precision	0.9429	0.9488	0.9586	0.8963	0.9343					0.93618	0.0239845
Recall	0.9398	0.9577	0.9127	0.8987	0.9353					0.92884	0.0232576
Specificity	0.9926	0.9952	0.9901	0.9845	0.9912					0.99072	0.00396573
F-score	0.9404	0.9524	0.9298	0.8957	0.9346					0.93058	0.0212481
Accuracy	0.9605	0.9737	0.9539	0.9205	0.9536					0.95244	0.0196252
MCC	0.9501	0.9645	0.9421	0.8962	0.9414					0.93886	0.0255958
Specs	nFolds	5,	Epochs	200,	nLayers	3	Genitalia
Precision	0.9333	0.9624	0.9314	0.925	0.9414					0.9387	0.0144838
Recall	0.961	0.9501	0.9035	0.9309	0.9415					0.9374	0.0219461
Specificity	0.992	0.9936	0.9871	0.992	0.9922					0.99138	0.00248435
F-score	0.9414	0.9548	0.915	0.9259	0.9393					0.93528	0.01528
Accuracy	0.9605	0.9671	0.9408	0.9603	0.9603					0.9578	0.00994082
MCC	0.9498	0.9586	0.9246	0.9478	0.9491					0.94598	0.0126887
Specs	nFolds	5,	Epochs	200,	nLayers	3	Pharynx
Precision	0.8839	0.9136	0.8686	0.9223	0.8835					0.89438	0.0225929
Recall	0.8165	0.8862	0.824	0.9187	0.8921					0.8675	0.0449153
Specificity	0.9722	0.9813	0.9723	0.9846	0.9786					0.9778	0.00549409
F-score	0.834	0.8984	0.8385	0.9166	0.8825					0.874	0.0365466
Accuracy	0.875	0.9145	0.8684	0.9272	0.894					0.89582	0.0251112
MCC	0.8361	0.8895	0.8332	0.9039	0.8694					0.86642	0.0315007
Specs	nFolds	5,	Epochs	200,	nLayers	3	Fusion of both
Precision	0.9861	0.963	0.9612	0.9653	0.9574					0.9666	0.0112772
Recall	0.9838	0.9848	0.9598	0.9791	0.9622					0.97394	0.0120369
Specificity	0.9974	0.9977	0.9936	0.9963	0.9951					0.99602	0.00169617
F-score	0.9844	0.9712	0.9603	0.9718	0.9586					0.96926	0.0104086
Accuracy	0.9868	0.9868	0.9671	0.9801	0.9735					0.97886	0.00858272
MCC	0.983	0.9835	0.9583	0.9744	0.9657					0.97298	0.0109726
Specs	nFolds	5,	Epochs	200,	nLayers	3	Genitalia
Precision	0.9743	0.9552	0.909	0.9605	0.9441					0.94862	0.0246681
Recall	0.9574	0.9042	0.9202	0.9453	0.8999					0.9254	0.0252326
Specificity	0.9942	0.9891	0.9904	0.9927	0.9892					0.99112	0.002251
F-score	0.9647	0.9207	0.9068	0.9521	0.9162					0.9321	0.024928
Accuracy	0.9737	0.9539	0.9474	0.9669	0.947					0.95778	0.0119961
MCC	0.9668	0.9393	0.934	0.9571	0.9319					0.94582	0.0153573
Specs	nFolds	5,	Epochs	200,	nLayers	3	Pharynx
Precision	0.8008	0.7061	0.8705	0.8503	0.8716					0.81986	0.0697722
Recall	0.7362	0.7226	0.8345	0.8652	0.8191					0.79552	0.0627833
Specificity	0.9513	0.9438	0.9649	0.9804	0.9678					0.96164	0.0143674
F-score	0.7599	0.7092	0.8465	0.8561	0.8374					0.80182	0.0643123
Accuracy	0.7829	0.7368	0.8421	0.9007	0.8543					0.82336	0.0640695
MCC	0.7185	0.6586	0.802	0.8702	0.8139					0.77264	0.0836938
Specs	nFolds	5,	Epochs	200,	nLayers	3	Fusion of both
Precision	0.9969	0.9826	0.979	0.9374	0.9833					0.97584	0.0225416
Recall	0.9861	0.9776	0.9744	0.9421	0.9841					0.97286	0.0178371
Specificity	0.9983	0.9975	0.9957	0.9939	0.997					0.99648	0.00172395
F-score	0.9912	0.9794	0.9766	0.9396	0.983					0.97396	0.0199757
Accuracy	0.9934	0.9868	0.9803	0.9669	0.9868					0.98284	0.0100426
MCC	0.9917	0.9836	0.9738	0.9567	0.9829					0.97774	0.0133609
Specs	nFolds	5,	Epochs	200,	nLayers	3	Genitalia
Precision	0.9049	0.9287	0.8996	0.9513	0.9463					0.92616	0.0234601
Recall	0.9033	0.9348	0.875	0.9344	0.9561					0.92072	0.0317447
Specificity	0.9873	0.9912	0.9862	0.9917	0.9925					0.98978	0.00283143
F-score	0.9031	0.9312	0.8803	0.9414	0.9509					0.92138	0.0291135
Accuracy	0.9342	0.9539	0.9276	0.9603	0.9603					0.94726	0.0153399
MCC	0.9146	0.9403	0.9087	0.9503	0.9489					0.93256	0.0195798
Specs	nFolds	5,	Epochs	200,	nLayers	3	Pharynx
Precision	0.921	0.8835	0.7746	0.7951	0.8915					0.85314	0.064295
Recall	0.8762	0.884	0.674	0.7701	0.8725					0.81536	0.0918001
Specificity	0.98	0.9797	0.9393	0.9512	0.9761					0.96526	0.0188075
F-score	0.8953	0.8774	0.6906	0.7798	0.8781					0.82424	0.08748
Accuracy	0.9079	0.9013	0.7171	0.7881	0.8874					0.84036	0.0842796
MCC	0.8791	0.8731	0.6517	0.7115	0.8574					0.79456	0.105561
Specs	nFolds	5,	Epochs	200,	nLayers	3	Fusion of both
Precision	0.9827	0.973	0.9265	0.9604	0.9588					0.96028	0.0212588
Recall	0.9886	0.9666	0.944	0.9594	0.9675					0.96522	0.0161081
Specificity	0.9975	0.9945	0.9912	0.9951	0.995					0.99466	0.00225677
F-score	0.9853	0.9695	0.9337	0.9589	0.9627					0.96202	0.0187758
Accuracy	0.9868	0.9737	0.9539	0.9735	0.9735					0.97228	0.0117649
MCC	0.9832	0.9661	0.9422	0.9665	0.9651					0.96462	0.0146102
Specs	nFolds	5,	Epochs	200,	nLayers	3	Genitalia
Precision	0.9233	0.8763	0.9243	0.9671	0.94					0.9262	0.0330351
Recall	0.9085	0.8912	0.9172	0.9292	0.9556					0.92034	0.0240881
Specificity	0.9902	0.9874	0.9864	0.9896	0.9919					0.9891	0.00220681
F-score	0.9089	0.8803	0.9195	0.9445	0.9465					0.91994	0.0273954
Accuracy	0.9474	0.9342	0.9342	0.9536	0.9603					0.94594	0.0116477
MCC	0.9284	0.9155	0.9171	0.9431	0.9486					0.93054	0.014961
Specs	nFolds	5,	Epochs	200,	nLayers	3	Pharynx
Precision	0.9261	0.7832	0.9044	0.8183	0.9148					0.86936	0.0643092
Recall	0.8773	0.7541	0.8446	0.7521	0.9194					0.8295	0.074617
Specificity	0.9794	0.9575	0.9746	0.9692	0.9851					0.97316	0.0105415
F-score	0.8974	0.7612	0.8644	0.7664	0.9163					0.84114	0.0730269
Accuracy	0.9079	0.8026	0.8816	0.8543	0.9272					0.87472	0.048787
MCC	0.8816	0.7464	0.8474	0.8149	0.9072					0.8395	0.0626316
Specs	nFolds	5,	Epochs	200,	nLayers	3	Fusion of both
Precision	0.9578	0.975	0.9689	0.9577	0.9535					0.96258	0.00899038
Recall	0.9189	0.9762	0.9698	0.9615	0.9619					0.95766	0.0225065
Specificity	0.9919	0.9963	0.9949	0.9946	0.9938					0.9943	0.0016171
F-score	0.9309	0.9737	0.9686	0.9588	0.9566					0.95772	0.0165489
Accuracy	0.9605	0.9803	0.9737	0.9735	0.9669					0.97098	0.00753472
MCC	0.9491	0.9754	0.9666	0.9653	0.9582					0.96292	0.00985175
Specs	nFolds	5,	Epochs	200,	nLayers	3	Genitalia
Precision	0.8895	0.9446	0.9083	0.9674	0.9319					0.92834	0.0304668
Recall	0.9156	0.8998	0.8889	0.9353	0.9372					0.91536	0.0213125
Specificity	0.9879	0.9908	0.9859	0.993	0.991					0.98972	0.00280482
F-score	0.8994	0.9164	0.8954	0.9491	0.9337					0.9188	0.0227474
Accuracy	0.9342	0.9539	0.9276	0.9669	0.9536					0.94724	0.0160241
MCC	0.9144	0.941	0.9087	0.9566	0.9418					0.9325	0.0202089
Specs	nFolds	5,	Epochs	200,	nLayers	3	Pharynx
Precision	0.9142	0.8074	0.8676	0.8956	0.9096					0.87888	0.0438959
Recall	0.8965	0.7354	0.8459	0.8277	0.8914					0.83938	0.0651144
Specificity	0.9788	0.9569	0.9711	0.9699	0.9805					0.97144	0.00935617
F-score	0.9037	0.7512	0.8509	0.8377	0.8983					0.84836	0.0614749
Accuracy	0.9013	0.7961	0.8618	0.8742	0.9073					0.86814	0.0444403
MCC	0.876	0.7366	0.8265	0.8356	0.88					0.83094	0.0578333
Specs	nFolds	5,	Epochs	200,	nLayers	3	Fusion of both
Precision	0.9437	0.9666	0.9598	0.9804	0.9833					0.96676	0.0161234
Recall	0.9386	0.9526	0.9671	0.9804	0.9815					0.96404	0.0184386
Specificity	0.991	0.9949	0.9934	0.9975	0.9975					0.99486	0.00278262
F-score	0.9405	0.9588	0.9627	0.9792	0.9814					0.96452	0.016684
Accuracy	0.9539	0.9737	0.9671	0.9868	0.9868					0.97366	0.0139536
MCC	0.9417	0.9662	0.9594	0.9834	0.9818					0.9665	0.0172137
Specs	nFolds	5,	Epochs	200,	nLayers	3	Genitalia
Precision	0.9688	0.8575	0.8757	0.875	0.9336					0.90212	0.0470682
Recall	0.9667	0.8616	0.9035	0.9	0.9484					0.91604	0.0418086
Specificity	0.9964	0.9767	0.9855	0.9827	0.9927					0.9868	0.00786575
F-score	0.9642	0.8423	0.8783	0.879	0.9376					0.90028	0.0494373
Accuracy	0.9803	0.875	0.9211	0.9139	0.9603					0.93012	0.041266
MCC	0.9748	0.8502	0.8996	0.8898	0.9493					0.91274	0.049493
Specs	nFolds	5,	Epochs	200,	nLayers	3	Pharynx
Precision	0.8865	0.903	0.8581	0.751	0.9011					0.85994	0.0634922
Recall	0.9067	0.8274	0.8533	0.7251	0.9121					0.84492	0.0759341
Specificity	0.9802	0.9683	0.9737	0.9538	0.9812					0.97144	0.0111594
F-score	0.8954	0.8575	0.8537	0.7236	0.9026					0.84656	0.0721382
Accuracy	0.9013	0.8618	0.875	0.7748	0.9073					0.86404	0.053265
MCC	0.8764	0.8213	0.8378	0.7151	0.8822					0.82656	0.0673743
Specs	nFolds	5,	Epochs	200,	nLayers	3	Fusion of both
Precision	0.9603	0.927	0.9328	0.9805	0.9494					0.95	0.0215728
Recall	0.9525	0.9151	0.9249	0.9805	0.9504					0.94468	0.0257059
Specificity	0.9938	0.9893	0.9908	0.9975	0.992					0.99268	0.00315864
F-score	0.9528	0.9203	0.9281	0.9805	0.9487					0.94608	0.0235831
Accuracy	0.9671	0.9474	0.9539	0.9868	0.9603					0.9631	0.0151382
MCC	0.9584	0.9308	0.9412	0.9828	0.9498					0.9526	0.0197403
								Average of all runs:	Genital Image	Pharynx Image	Fusion of Both
								Precision	0.931746	0.86529	0.95924
								Recall	0.92209	0.844792	0.95757
								Specificity	0.990142	0.971652	0.994346
								F-score	0.922328	0.849054	0.957172
								Accuracy	0.950286	0.86744	0.970976
								MCC	0.93657	0.829966	0.962844
